# Supplementary material for: Bronchus compression is a predictor for reobstruction in coarctation with hypoplastic arch repair
Source: Interdiscip Cardiovasc Thorac Surg. 2023 Nov 22;37(5):ivad186. doi: 10.1093/icvts/ivad186 (PMC10681811; doi:10.1093/icvts/ivad186)
Supplement: ivad186_Supplementary_Data [file ivad186_supplementary_data.zip]

Archive with 3 entries (3 files):
- Supplemental figure legend and tables.docx
- Supplemental Figure1.pdf
- Supplemental Figure2.pdf
